# Supplementary material for: Headspace for parents: qualitative report investigating the use of a mindfulness-based app for managing parents’ stress during COVID-19
Source: BJPsych Open. 2021 Dec 17;8(1):e15. doi: 10.1192/bjo.2021.1070 (PMC8692845; doi:10.1192/bjo.2021.1070)
Supplement: Supplementary file 1 [file bjosup.zip]

Archive with 2 entries (2 files):
- S205647242101070Xsup001.pdf
- S205647242101070Xsup002.docx
